# Supplementary material for: The first juvenile dromaeosaurid (Dinosauria: Theropoda) from Arctic Alaska
Source: PLoS One. 2020 Jul 8;15(7):e0235078. doi: 10.1371/journal.pone.0235078 (PMC7343144; doi:10.1371/journal.pone.0235078)
Supplement: S1 Table — Systematic names and relative phylogenetic definition used in this study. (XLSX) [file pone.0235078.s007.xlsx]

## Sheet: Systematic definitions
Taxon	Definition	Reference
Abelisauridae	The most inclusive clade comprising Abelisaurus comahuensis Bonaparte & Novas, 1985, but not Noasaurus leali Bonaparte & Powell, 1980.	Bonaparte & Novas, 1985; modified from Wilson et al., 2003
Allosauroidea	The least inclusive clade including Allosaurus fragilis Marsh, 1877, Yangchuanosaurus dongi (Currie & Zhao, 1993), and Carcharodonthosaurus saharicus (Depéret & Savornin, 1927)	Currie & Zhao, 1993; modified from Padian et al., 1999
Anchiornithinae	The most inclusive clade including Anchiornis huxleyi Xu et al., 2009 but not Archaeopteryx litographica (Meyer, 1861), Vultur gryphus (Linnaeus, 1758), Troodon formosus (Leidy, 1856), Dromaeosaurus albertensis Matthew & Brown, 1922, Unenlagia comahuensis Novas & Puerta, 1997, or Epidexipteryx hui (Zhang et al., 2008)	modified from Xu et al., 2016
Averostra	The least inclusve clade including Ceratosaurus nasicornis Marsh, 1884 and Passer domesticus (Linnaeus, 1758)	modified from Ezcurra & Novas, 2006
Avialae	The most inclusive clade that contains Vultur gryphus (Linnaeus, 1758), but not Dromaeosaurus albertensis Matthew & Brown, 1922, Halszkaraptor escuilliei Cau et al., 2017., Unenlagia comahuensis Novas & Puerta, 1997, or Saurornithoides mongoliensis.	Gauthier, 1986 but following a modified version of Senter, 2007 and Cau et al. 2017
Compsognathiade	The most inclusive clade containing Compsognathus longipes Wagner, 1861, but not Vultur gryphus (Linnaeus, 1758), Ornithomimus velox Marsh, 1890, or Tyrannosaurus rex Osborn, 1905.	Cope, 1871; modified from Holtz et al., 2004
Coelurosauria	The most inclusive clade including Ornithomimus velox Marsh, 1890, but not Allosaurus fragilis Marsh, 1877	Huene, 1914; modified from Senter 2007
Deinonychosauria	The most inclusive clade encompassing Deinonychus antirrhopus Ostrom, 1969, but excluding Vultur gryphus (Linnaeus, 1758).	Colbert & Russel, 1969, Padian et al., 1999
Dinosauria	The least inclusive clade encompassing Megalosaurus bucklandii Mantell, 1827 and Iguanodon bernissartensis Boulenger, 1881.	Owen, 1842; Holtz et al., 2004
Dromaeosauridae	The most inclusive clade including Dromaeosaurus albertensis Matthew & Brown, 1922, but not Troodon formosus Leidy 1856, and Vultur gryphus (Linnaeus, 1758).	Matthew & Brown, 1922; Colbert and Russel, 1969; modified from Sereno, 1998
Dromaeosaurinae	The most inclusive clade including Dromaeosaurus albertensis Matthew & Brown, 1922, and excluding Velociraptor mongoliensis, Microraptor zhaoianus Xu, Zhou & Wang, 2000, and Unenlagia comahuensis Novas & Puerta, 1997.	Matthew & Brown, 1922. modified from Senter et al., 2004 and Makovichy et al., 2005
Eudromaeosauria	The most inclusive clade including Saurornitholestes langstoni Sues, 1978, Velociraptor mongoliensis Osborn, 1924, Deinonychus antirrhopus Ostrom, 1969,and Utahraptor ostrommaysorum Kirkland, Gaston & Burge, 1993, but not Microraptor zhaoianus Xu et al 2000, Unenlagia comahuensis Novas & Puerta, 1997 or Halszkaraptor escuilliei Cau et al., 2017.	modified from Longrich & Currie, 2009
Halszkaraptorinae	The most inclusive clade that contains Halszkaraptor escuilliei Cau et al., 12017., but not Dromaeosaurus albertensis Matthew & Brown, 1922, Unenlagia comahuensis Novas & Puerta, 1997, Saurornithoides mongoliensis or Vultur gryphus (Linnaeus, 1758).	Cau et al., 2017
Maniraptora	The most inclusive clade including Vultur gryphus (Linnaeus, 1758), but not Ornithomimus velox Marsh, 1890.	Gauthier, 1986
Microraptorinae	The most inclusive clade including Microraptor zhaoianus Xu et al., 2000, but excluding Velociraptor mongoliensis Osborn, 1924, Dromaeosaurus albertensis Matthew & Brown, 1922, and Unenlagia comahuensis Novas & Puerta, 1997.	Senter et al., 2004; modified from Senter et al., 2004; Makovichy et al., 2005
Paraves	The most inclusive clade including Vultur gryphus (Linnaeus, 1758) but not Oviraptor phyloceratops Osborn, 1924.	Sereno, 1998
Saurornitholestinae	The most inclusive clade including Saurornitholestes langstoni Sues, 1978 but excluding Microraptor zhaoianus Xu, Zhou & Wang, 2000, Velociraptor mongoliensis Osborn, 1924, Dromaeosaurus albertensis Matthew & Brown, 1922, and Unenlagia comahuensis Novas & Puerta, 1997.	modified from Longrich & Currie, 2009
Theropoda	The most inclusive clade encompassing Allosaurus fragilis Marsh, 1877, but not Saltasaurus loricatus (Bonaparte & Powell 1980)	Marsh, 1881; modified from Sereno, 1998
Troodontidae	The most inclusive clade including Troodon formosus Leidy, 1856, but not Dromaeosaurus albertensis Matthew & Brown, 1922, Vultur gryphus (Linnaeus, 1758), or Ornithomimus velox Marsh, 1890.	Gilmore, 1924; modified from Sereno, 1998
Tyrannoraptora	The least inclusive clade with Tyrannosaurus rex Osborn, 1905, and Velociraptor mongoliensis Osborn, 1924.	Sereno, 1999
Tyrannosauridae	The least inclusive clade comprising of Tyrannosaurus rexOsborn, 1905, Gorgosaurus libratus Lambe, 1914, and Albertosaurus sarchophagus Osborn, 1905.	Osborn, 1905; modified from Brochu, 2003
Tyrannosauroidea	The most inclusive clade with Tyrannosaurus rex Osborn, 1905, but not Velociraptor mongoliensis Osborn, 1924.	Osborn, 1905; modified from Sereno, 1998
Unenlanginae	The most inclusive clade comprising of Unenlagia comahuensis Novas & Puerta, 1997, but excluding Velociraptor mongoliensis Osborn, 1924, Dromaeosaurus albertensis Matthew & Brown, 1922, or Microraptor zhaoianus Xu, Zhou & Wang, 2000.	Makovicky et al., 2005
Velociraptorinae	The most inclusive clade including Velociraptor mongoliensis Osborn, 1923, and excluding Dromaeosaurus albertensis Matthew & Brown, 1922, Deinonychus antirrhopus Ostrom, 1969, Microraptor zhaoianus Xu et al 2000, and Unenlagia comahuensis Novas & Puerta, 1997.	Barsbold, 1983; modified from Sereno, 1998

## Sheet: References
References
	Bonaparte, José F. & Fernando E. Novas. 1985. Abelisaurus comahuensis, n.g., n.sp., Carnosauria del Crétacico Tardio de Patagonia. Ameghiniana 21(2-4): 259-265.
	Barsbold, Rinchen 1983: O ptich'ikh chertakh v stroyenii khishchnykh dinozavrov. ["Avian" features in the morphology of predatory dinosaurs]. Transactions of the Joint Soviet Mongolian Paleontological Expedition 24: 96-103. [Original article in Russian.] Translated by W. Robert Welsh, made available by Kenneth Carpenter and converted by Matthew Carrano
	Cau, A.; Beyrand, V.; Voeten, D.; Fernandez, V.; Tafforeau, P.; Stein, K.; Barsbold, R.; Tsogtbaatar, K.; Currie, P.; Godrfroit, P. (6 December 2017). "Synchrotron scanning reveals amphibious ecomorphology in a new clade of bird-like dinosaurs". Nature. 552 (7685): 395–399. doi:10.1038/nature24679
	Colbert E. H., D. A. Russell. 1969. The small Cretaceous dinosaur Dromaeosaurus. American Museum Novitates 2380:1-49
	Currie, P. J.; Zhao, X. 1993. A new carnosaur (Dinosauria, Theropoda) from the Upper Jurassic of Xinjiang, People's Republic of China. Canadian Journal of Earth Sciences. 30 (10): 2037–2081. doi:10.1139/e93-179
	Gauthier, J. A. 1986, Saurischian monophyly and the origin of birds, in Padian, K. (ed.), The Origin of Birds and the Evolution of Flight, The Origin of Birds and the Evolution of Flight. Memoirs of the California Academy of Sciences, 8, California Academy of Sciences, pp. 1–55,
	Gilmore C. W. 1924. On Troodon validus, an orthopodous dinosaur from the Belly River Cretaceous of Alberta, Canada. Department of Geology, University of Alberta Bulletin 1:1-43
	Longrich, N.R.; Currie, P.J. 2009. A microraptorine (Dinosauria–Dromaeosauridae) from the Late Cretaceous of North America. PNAS. 106 (13): 5002–7. doi:10.1073/pnas.0811664106
	Makovicky P.J., Apesteguía S., Agnolín F.L. The earliest dromaeosaurid theropod from South America. Nature. 2005;437:1007–1011.
	Marsh OC. 1881. Classification of the Dinosauria. American Journal of Science 23:241-244
	Matthew, W. D.; Brown, B. 1922. The family Deinodontidae, with notice of a new genus from the Cretaceous of Alberta. Bulletin of the American Museum of Natural History. 46: 367–385. hdl:2246/1300.
	Osborn, H. F. 1905. Tyrannosaurus and other Cretaceous carnivorous dinosaurs. Bulletin of the AMNH. 21 (14): 259–265.
	Owen, R. 1842. Report on British Fossil Reptiles. Report of the British Association for the Advancement of Science, 11: 60–204. Part 2.
	Padian K, Hutchinson JR, Holtz TR. Phylogenetic definitions and nomenclature of the major taxonomic categories of the carnivorous Dinosauria (Theropoda). J Vert Paleontol. 1999;19:69–80
	Paul C. Sereno, The Logical Basis of Phylogenetic Taxonomy, Systematic Biology, Volume 54, Issue 4, August 2005, Pages 595–619, https://doi.org/10.1080/106351591007453
	Senter P. 2007. A new look at the phylogeny of coelurosauria (Dlnosauria: Theropoda), Journal of Systematic Palaeontology, 5:4, 429-463, DOI: 10.1017/S1477201907002143
	Sereno, P. C. A rationale for phylogenetic definitions, with application to the higher level taxonomy of Dinosauria. Neues Jahrbuch für Geologie und Paläontologie Abhandlungen 210:41-83. (32)
	Sereno, P. C. Definitions in phylogenetic taxonomy: Critique and rationale. Systematic Biology 48:329-351. (34)
	von Huene F. 1914. Beiträge zur geschichte der Archosaurier [Contribution to the history of the archosaurs]. Geologie und Paläontologie Abhandlungen 13(7):1-56
	Wilson JA, P.C. Sereno, S. Srivastava, D.K. Bhatt, A. Khosla e A. Sahni, A new abelisaurid (Dinosauria, Theropoda) from the Lameta Formation (Cretaceous, Maastrichtian) of India, in Contributions of the Museum of Palaeontology of the University of Michigan, vol. 31, 2003, pp. 1–42.
	Xu et al. 2016. An Updated Review of the Middle-Late Jurassic Yanliao Biota: Chronology, Taphonomy, Paleontology and Paleoecology. Acta Geologica Sinica Vol. 90 No. 6 pp.2229–2243.
