# Supplementary material for: The first juvenile dromaeosaurid (Dinosauria: Theropoda) from Arctic Alaska
Source: PLoS One. 2020 Jul 8;15(7):e0235078. doi: 10.1371/journal.pone.0235078 (PMC7343144; doi:10.1371/journal.pone.0235078)
Supplement: S3 Dataset — Faunal list compilation of all dromaeosaurid taxa in the latest Cretaceous (84.5–66.043 million years ago) with geographic, stratigraphic, chronological, and literature information attached. (XLSX) [file pone.0235078.s010.xlsx]

## Sheet: WIS Dromaeosauridae list
Taxon	Locality	State/Province	Country	Formation	Stratigraphy	Reference Stratigraphy/Provenance	Maximum Age	Minimum Age	Age Estimate	Dating method	Date reference
Richardoestesia sp.	Williston Basin	South Dakota	USA	Hell Creek Formation	From 2.5 m below K/Pg boundary	Pearson et al. 2002	66.289	66.043	66.166	Radiometric dating and magnetostratigraphy for lower boundary; K/Pg boundary identified in upper boundary	Sprain et al. 2015
Dakotaraptor steini	Harding County	South Dakota	USA	Hell Creek Formation	Upper Hell Creek Formation, HCIII Floral Zone	DePalma et al. 2015	66.38	66.043	66.2115	Radiometric dating of Deccan Traps which is used to time the onset of floral turnover	Renne et al. 2013
Acheroraptor temertyorum	SW of Jordan	Montana	USA	Hell Creek Formation	reddish–colored, coarse–grained sandstone in the Hell Creek Formation	Evans et al. 2013	67.403	66.043	66.723	Stratigraphic constraint, formation level	Sprain et al. 2015
Atrociraptor marshalli	5 km west of Royal Tyrrell Museum (51.5° N, 112.8° W)	Alberta	Canada	Horseshoe Canyon Formation	Unit 4	Currie and Varricchio, 2004	70.9	66.97	68.935	Radiometric	Fowler 2017
Dineobellator notohesperus	SMP 410b, Bisti/De-na-zin Wilderness	New Mexico	USA	Ojo Alamo Formation	Naashoibito Member	Jasinski et al. 2020	68	66.043	67.0215	Lancian Land Mammal Age (corresponding to the Hell Creek)	Williamson and Weil, 2008
Saurornitholestes sullivani	SMP locality 311 (head of east branch of Hunter Wash)	New Mexico	USA	Kirtland Formation	De–na–zin Member	Jasinski 2015	73.83	73.49	73.66	Radiometric	Fowler 2017
Saurornitholestinae sp.	Kleskun Hill Park	Alberta	Canada	Wapiti Formation	Unreported	Fanti and Miyashita, 2009	73.77	73.77	73.77	Radiometric	Fanti and Miyashita, 2009
cf. Acheroraptor sp.	L–6266	New Mexico	USA	Fruitland Formation	Fossil Forest Member	Williamson and Brusatte 2014	75.02	76.03	75.525	Radiometric	Fowler, 2017
Hesperonychus elizabethae	Red Deer River, 20 km east of Dinosaur Provincial Park	Alberta	Canada	Dinosaur Park Formation	Not reported	Longrich and Currie 2009	77.03	75.46	76.245	Formation level stratigraphic constraint	Fowler, 2017
Saurornitholestes langstoni	Dinosaur Provincial Park	Alberta	Canada	Dinosaur Park Formation	Buff sandstone	Sues, 1978	77.03	75.46	76.245	Radiometric	Fowler, 2017
Dromaeosaurus albertensis	Sandhill Creek. Right bank of Red Deer River 12 miles (19,3121 Km) downstream from Steveville.	Alberta	Canada	Dinosaur Park Formation	150 ft (45,72 m) above the river level, Belly River Group, above Oldman formation, likely Sandy zone unit (lower member) of Dinosaur Park Formation	Colbert and Russel, 1969	77.03	75.46	76.345	Radiometric	Fowler, 2017
Bambiraptor feinbergorum	13 km west of Bynum (48.0° N, 112.3° W)	Montana	USA	Two Medicine Formation	A fine channel fill siltstone about 2/3 above base of formation – lower part of upper section of formation	Burham et al., 2000	77.2	76.02	76.61	Radiometric	Fowler, 2017
Oldman saurornitholestine sp.	PHR93–2	Alberta	Canada	Oldman Formation	Basal unit of Oldman	Peng et al. 2001	80.17	77.09	77.09	Radiometric	Fowler, 2017
Oldman Ricardoestesia sp.	HoS	Alberta	Canada	Oldman Formation	Basal unit of Oldman	Peng et al. 2001	80.17	77.09	77.09	Radiometric	Fowler, 2017
Richardoestesia gilmorei	Section 30, Twp. 20, Rge. 11, W4M	Alberta	Canada	Oldman Formation	Horizon ID as formation level stratigraphy	Currie et al., 1990	79.54	77.03	78.285	Radiometric	Fowler, 2017
Aguja saurornitholestine	Big Bend National Park	Texas	USA	Aguja Formation	Aguja	Larson and Currie, 2013; Sankey, 2001	80.67	76.9	78.785	Radiometric and biostratigraphic	Fowler, 2017
Richardoestesia isosceles	Big Bend National Park	Texas	USA	Aguja Formation	Formation level stratigraphy only reported	Sankey, 2001	80.67	76.9	78.785	Radiometric and biostratigraphic	Fowler, 2017
Foremost saurornitholestine	PHR–1	Alberta	Canada	Foremost Formation	Base of Foremost Formation	Peng et al. 2001	80.17	80.17	80.17	Radiometric	Fowler, 2017
Richardoestesia	PHR–1	Alberta	Canada	Foremost Formation	Base of Foremost Formation	Peng et al. 2001	80.17	80.17	80.17	Radiometric	Fowler, 2017
Menefee Formation saurornitholestine	L–3034	New Mexico	USA	Menefee Formation	Allison Member	Williamson and Brusatte 2014	83.5	80	81.75	Radiometric	Heckert, 2007
Milk River saurornitholestine	Verdigris Coulee, 18 km east of the town of Milk River	Alberta	Canada	Milk River Formation	Microsite in terrestrial sandstones, siltstones and coals up to 70 m thick representing Deadhorse Coulee Member, high up in the Milk River Formation	Larson, 2008	84.5	83.5	84	Radiometric dating of correlated and overlying beds	Jinnah et al. 2009
Milk River large dromaeosaur	Verdigris Coulee, 18 km east of the town of Milk River	Alberta	Canada	Milk River Formation	Microsite in terrestrial sandstones, siltstones and coals up to 70 m thick representing Deadhorse Coulee Member, high up in the Milk River Formation	Larson, 2008	84.5	83.5	84	Radiometric dating of correlated and overlying beds	Jinnah et al. 2009
Milk River dromaeosaurine	Verdigris Coulee, 18 km east of the town of Milk River	Alberta	Canada	Milk River Formation	Microsite in terrestrial sandstones, siltstones and coals up to 70 m thick representing Deadhorse Coulee Member, high up in the Milk River Formation	Larson, 2008	84.5	83.5	84	Radiometric dating of correlated and overlying beds	Jinnah et al. 2009
Milk River Microraptorine	MR–6 (Site:549)	Alberta	Canada	Milk River Formation	Microsite in terrestrial sandstones, siltstones and coals up to 70 m thick representing Deadhorse Coulee Member, high up in the Milk River Formation	Larson, 2008	84.5	83.5	84	Radiometric dating of correlated and overlying beds	Jinnah et al. 2009
Milk River Richardoestesia	Verdigris Coulee, 18 km east of the town of Milk River	Alberta	Canada	Milk River Formation	Microsite in terrestrial sandstones, siltstones and coals up to 70 m thick representing Deadhorse Coulee Member, high up in the Milk River Formation	Larson, 2008	84.5	83.5	84	Radiometric dating of correlated and overlying beds	Jinnah et al. 2009

## Sheet: References
Short Reference	Complete Reference
Burham et al. 2000	Burnham DA, Derstler KL, Currie PJ, Bakker RT, Zhou Z, Ostrom JH. Remarkable new birdlike dinosaur (Theropoda: Maniraptora) from the Upper Cretaceous of Montana. University of Kansas Paleontological Contributions. 2000; 13:1–14.
Colbert and Russel 1969	Colbert EH and Russell DA. The small Cretaceous dinosaur Dromaeosaurus. American Museum Novitates 1969;2380:1–49.
Currie 1995	Currie PJ. New information on the anatomy and relationships of Dromaeosaurus albertensis (Dinosauria: Theropoda). Journal of Vertebrate Paleontology. 1995;15(3):576–591.
Currie and Varricchio 2004	Currie PJ and Varricchio DJ. A new dromaeosaurid from the Horseshoe Canyon Formation (Upper Cretaceous) of Alberta, Canada. In: Currie PJ and Koppelhus EB editors. Dinosaur Provincial Park: a spectacular ancient ecosystem revealed. Indiana University Press. Bloomington. 2005;112–132.
Currie et al. 1990	Currie PJ, Rigby JKJr, Sloan RE. Theropod teeth from the Judith River Formation of southern Alberta, Canada. In: Carpenter K Currie PJ editors. Dinosaur Systematics: perspectives and approaches. Cambridge University Press. Cambridge 1990;107–125.
DePalma et al. 2015	DePalma RA, Burnham DA, Martin LD, Larson PL, Bakker RT. The first giant raptor (Theropoda: Dromaeosauridae) from the Hell Creek Formation. The University of Kansas Paleontological Contributions. 2015;14:1–16.
Evans et al. 2013	Evans DC, Schott RK, Larson DW, Brown CM, Ryan MJ. The oldest North American pachycephalosaurid and the hidden diversity of small–bodied ornithischian dinosaurs. Nature Communications. 2013. 4:1828.
Fanti and Miyashita 2009	Fanti F and Miyashita T. A high latitude vertebrate fossil assemblage from the Late Cretaceous of west–central Alberta, Canada: evidence for dinosaur nesting and vertebrate latitudinal gradient. Palaeogeography, Palaeoclimatology, Palaeoecology. 2009;275(1–4):37–53.
Fowler 2017	Fowler DW. Revised geochronology, correlation, and dinosaur stratigraphic ranges of the Santonian–Maastrichtian (Late Cretaceous) formations of the Western Interior of North America. PLoS ONE. 2017;12(11): e0188426.
Jasinski et al. 2020	Jasinski, S.E., Sullivan, R.M. & Dodson, P. New Dromaeosaurid Dinosaur (Theropoda, Dromaeosauridae) from New Mexico and Biodiversity of Dromaeosaurids at the end of the Cretaceous. Sci Rep 10, 5105 (2020). https://doi.org/10.1038/s41598-020-61480-7
Jinnah et al. 2009	Zubair A. Jinnah. Sequence Stratigraphic Control from Alluvial Architecture of Upper Cretaceous Fluvial System - Wahweap Formation, Southern Utah, U.S.A. AAAPG. 2009. Search and Discovery Article #30088
Larson and Currie, 2013	Larson D and Curri PJ. Multivariate analyses of small theropod dinosaur teeth and implications for paleoecological turnover through time. PLoS ONE. 2013; 8:e54329. https://doi.org/10.1371/journal.pone.0054329
Longrich and Currie 2009	Longrich NR and Currie PJ. A microraptorine (Dinosauria–Dromaeosauridae) from the Late Cretaceous of North America. Proceedings of the National Academy of Sciences. 2009;106(13):5002–5007.
Pearson et al. 2002	Pearson DA, Schaefer T, Johnson KR, Nichols DJ, and Hunter JP. 2002. Vertebrate biostratigraphy of the Hell Creek Formation in southwestern North Dakota and northwestern South Dakota. In: Hartman JH, Johnson JR, Nichols DJ editors. The Hell Creek Formation and the Cretaceous–Tertiary Boundary in the Northern Great Plains: An Integrated Continental Record of the End of the Cretaceous, Geological S…
Peng et al. 2001	Peng J, Russell AP, Brinkman DB. Vertebrate microsite assemblages (exclusive of mammals) from the Foremost and Oldman Formations of the Judith River Group (Campanian) of southeastern Alberta: an illustrated guide. Provincial Museum of Alberta, Natural History Occasional Paper. 2001;25:1–54.
Renne et al. 2013	Renne PR, Deino AL, Hilgen FJ, Kuiper FG, Mark DF, Mitchell WS III, Morgan LE, Mundil R, Smit J. Time scales of critical events around the Cretaceous–Paleogene boundary. Science. 2013:339:684–687.
Sankey 2001	Sankey JT. Late Campanian southern dinosaurs, Aguja Formation, Big Bend, Texas. Journal of Paleontology. 2001;75(1):208–215.
Sankey et al. 2002	Sankey JT, Brinkman DB, Guenther M, Currie PJ. Small theropod and bird teeth from the Late Cretaceous (Late Campanian) Judith River Group, Alberta. Journal of Paleontology. 2002;76(4):751–763.
Sprain et al. 2015	Sprain CJ, Renne PR, Wilson GP, Clemens WA. High–resolution chronostratigraphy of the terrestrial Cretaceous–Paleogene transition and recovery interval in the Hell Creek region, Montana. Geological Society of America Bulletin. 2015;127:393–409. doi: 10.1130/B31076.1
Sues 1978	Sues H–D. A new small theropod dinosaur from the Judith River Formation (Campanian) of Alberta Canada. Zoological Journal of the Linnean Society. 1978; 62:381–400
Sullivan and Lucas 2000	Sullivan RM and Lucas SG. First occurrence of Saurornitholestes (Theropoda: Dromaeosauridae) from the Upper Cretaceous of New Mexico. New Mexico Museum of Natural History and Science Bulletin. 2000. 17:105–108.
Williamson and Brusatte 2014	Williamson TE and Brusatte SL. Small theropod teeth from the Late Cretaceous of the San Juan Basin, northwestern New Mexico and their implications for understanding latest Cretaceous dinosaur evolution. PLoS ONE. 2014; 9(4):e93190:1–23.
Williamson and Weil 2008	Williamson TE and Weil A. Stratigraphic distribution of sauropods in the Upper Cretaceous of the San Juan Basin, New Mexico, with comments on North America's Cretaceous "sauropod hiatus". Journal of Vertebrate Paleontology. 2008;28(4):1218–1223.
